# Supplementary material for: Catalytic Reductive Fractionation of Castor Shells into Catechols via Tandem Metal Triflate and Pd/C Catalysis
Source: Molecules. 2025 Dec 29;31(1):120. doi: 10.3390/molecules31010120 (PMC12787612; doi:10.3390/molecules31010120)
Supplement: Supplementary file 1 [file molecules-31-00120-s001.zip]

Archive with 1 entries (1 files):
- molecules-4011261-supplementary.pdf
